# Supplementary material for: RIM‐binding proteins recruit BK‐channels to presynaptic release sites adjacent to voltage‐gated Ca2+‐channels
Source: EMBO J. 2018 Jul 2;37(16):e98637. doi: 10.15252/embj.201798637 (PMC6092624; doi:10.15252/embj.201798637)
Supplement: Supplementary file 2 — Source Data for Appendix [file EMBJ-37-e98637-s002.zip]

Archive with 1 entries (1 files):
- Sclip_RBP-supplementary_figure_2C.pdf
